# Supplementary material for: Prehaustorial local resistance to coffee leaf rust in a Mexican cultivar involves expression of salicylic acid-responsive genes
Source: PeerJ. 2020 Jan 22;8:e8345. doi: 10.7717/peerj.8345 (PMC6982411; doi:10.7717/peerj.8345)
Supplement: Data S1 [file peerj-08-8345-s001.xlsx]

## Sheet: discos_histo_G
Trat	Campo	estrucxcampo	punto_infecxcampo	infxcamp
G	1	0	3	0	0
G	2	0	3	0	0
G	3	0	3	0	0
G	4	1	3	0.333333	33.3333
G	5	1	3	0.333333	33.3333
G	6	2	3	0.666667	66.6667
G	7	2	3	0.666667	66.6667
G	8	1	3	0.333333	33.3333
G	9	1	3	0.333333	33.3333
G	10	0	3	0	0
G	11	1	3	0.333333	33.3333
G	12	2	3	0.666667	66.6667
G	13	0	3	0	0
G	14	1	3	0.333333	33.3333
G	15	0	3	0	0
G	16	0	3	0	0
G	17	3	3	1	100
G	18	3	3	1	100
G	19	3	3	1	100
G	20	2	3	0.666667	66.6667
G	21	1	3	0.333333	33.3333
G	22	4	3	1.33333	133.333
G	23	3	3	1	100
G	24	2	3	0.666667	66.6667
G	25	2	3	0.666667	66.6667
G	26	4	3	1.33333	133.333
G	27	4	3	1.33333	133.333
G	28	2	3	0.666667	66.6667
G	29	3	3	1	100
G	30	3	3	1	100
G	31	1	3	0.333333	33.3333
G	32	0	3	0	0
G	33	1	3	0.333333	33.3333
G	34	3	3	1	100
G	35	2	3	0.666667	66.6667
G	36	1	3	0.333333	33.3333
G	37	2	3	0.666667	66.6667
G	38	3	3	1	100
G	39	1	3	0.333333	33.3333
G	40	2	3	0.666667	66.6667
G	41	2	3	0.666667	66.6667
G	42	2	3	0.666667	66.6667
G	43	2	3	0.666667	66.6667
G	44	0	3	0	0
G	45	1	3	0.333333	33.3333
G	46	0	3	0	0
G	47	1	3	0.333333	33.3333
G	48	2	3	0.666667	66.6667
G	49	3	3	1	100
G	50	3	3	1	100
G	51	3	3	1	100
G	52	0	3	0	0
G	53	1	3	0.333333	33.3333
G	54	2	3	0.666667	66.6667
G	55	2	3	0.666667	66.6667
G	56	2	3	0.666667	66.6667
G	57	4	3	1.33333	133.333
G	58	2	3	0.666667	66.6667
G	59	3	3	1	100
G	60	0	3	0	0
G	61	0	3	0	0
G	62	0	3	0	0
G	63	0	3	0	0
G	64	1	3	0.333333	33.3333
G	65	1	3	0.333333	33.3333
G	66	1	3	0.333333	33.3333
G	67	1	3	0.333333	33.3333
G	68	2	3	0.666667	66.6667
G	69	2	3	0.666667	66.6667
G	70	4	3	1.33333	133.333
G	71	1	3	0.333333	33.3333
G	72	2	3	0.666667	66.6667
G	73	3	3	1	100
G	74	0	3	0	0
G	75	2	3	0.666667	66.6667
G	76	1	3	0.333333	33.3333
G	77	1	3	0.333333	33.3333
G	78	2	3	0.666667	66.6667
G	79	3	3	1	100
G	80	0	3	0	0
G	81	0	3	0	0
G	82	2	3	0.666667	66.6667
G	83	1	3	0.333333	33.3333
G	84	1	3	0.333333	33.3333
G	85	1	3	0.333333	33.3333
G	86	1	3	0.333333	33.3333
G	87	1	3	0.333333	33.3333
G	88	1	3	0.333333	33.3333
G	89	3	3	1	100
G	90	2	3	0.666667	66.6667
G	91	0	3	0	0
G	92	0	3	0	0
G	93	0	3	0	0
G	94	0	3	0	0
G	95	0	3	0	0
G	96	0	3	0	0
G	97	1	3	0.333333	33.3333
G	98	2	3	0.666667	66.6667
G	99	1	3	0.333333	33.3333
G	100	2	3	0.666667	66.6667
G	101	1	3	0.333333	33.3333
G	102	2	3	0.666667	66.6667
G	103	3	3	1	100
G	104	2	3	0.666667	66.6667
G	105	1	3	0.333333	33.3333
G	106	1	3	0.333333	33.3333
G	107	1	3	0.333333	33.3333
G	108	2	3	0.666667	66.6667
G	109	2	3	0.666667	66.6667
G	110	2	3	0.666667	66.6667
G	111	1	3	0.333333	33.3333
G	112	2	3	0.666667	66.6667
G	113	2	3	0.666667	66.6667
G	114	2	3	0.666667	66.6667
G	115	1	3	0.333333	33.3333
G	116	1	3	0.333333	33.3333
G	117	1	3	0.333333	33.3333
G	118	0	3	0	0
G	119	2	3	0.666667	66.6667
G	120	0	3	0	0
G	121	1	3	0.333333	33.3333
G	122	0	3	0	0
G	123	1	3	0.333333	33.3333
G	124	0	3	0	0
G	125	2	3	0.666667	66.6667
G	126	0	3	0	0
G	127	3	3	1	100
G	128	1	3	0.333333	33.3333
G	129	3	3	1	100
G	130	2	3	0.666667	66.6667
G	131	2	3	0.666667	66.6667
G	132	4	3	1.33333	133.333
G	133	2	3	0.666667	66.6667
G	134	4	3	1.33333	133.333
G	135	2	3	0.666667	66.6667
G	136	2	3	0.666667	66.6667
G	137	2	3	0.666667	66.6667
G	138	1	3	0.333333	33.3333
G	139	3	3	1	100
G	140	3	3	1	100
G	141	4	3	1.33333	133.333
G	142	3	3	1	100
G	143	3	3	1	100
G	144	4	3	1.33333	133.333
G	145	3	3	1	100
G	146	2	3	0.666667	66.6667
G	147	2	3	0.666667	66.6667
G	148	1	3	0.333333	33.3333
G	149	2	3	0.666667	66.6667
G	150	1	3	0.333333	33.3333
Porcentaje de Haustorios		240	450	53.3333	53.3333
				Desv	37.9083

## Sheet: discos_histo_OA
Trat	Campo	estrucxcampo	punto_infecxcampo	infxcamp	%haustorium
OA	1	0	3	0	0
OA	2	0	3	0	0
OA	3	0	3	0	0
OA	4	0	3	0	0
OA	5	0	3	0	0
OA	6	0	3	0	0
OA	7	0	3	0	0
OA	8	0	3	0	0
OA	9	0	3	0	0
OA	10	0	3	0	0
OA	11	0	3	0	0
OA	12	0	3	0	0
OA	13	0	3	0	0
OA	14	0	3	0	0
OA	15	0	3	0	0
OA	16	0	3	0	0
OA	17	0	3	0	0
OA	18	0	3	0	0
OA	19	0	3	0	0
OA	20	0	3	0	0
OA	21	0	3	0	0
OA	22	0	3	0	0
OA	23	0	3	0	0
OA	24	0	3	0	0
OA	25	0	3	0	0
OA	26	0	3	0	0
OA	27	0	3	0	0
OA	28	0	3	0	0
OA	29	0	3	0	0
OA	30	0	3	0	0
OA	31	0	3	0	0
OA	32	2	3	0.666667	66.6667
OA	33	0	3	0	0
OA	34	1	3	0.333333	33.3333
OA	35	0	3	0	0
OA	36	0	3	0	0
OA	37	0	3	0	0
OA	38	1	3	0.333333	33.3333
OA	39	0	3	0	0
OA	40	0	3	0	0
OA	41	0	3	0	0
OA	42	0	3	0	0
OA	43	0	3	0	0
OA	44	0	3	0	0
OA	45	0	3	0	0
OA	46	0	3	0	0
OA	47	2	3	0.666667	66.6667
OA	48	1	3	0.333333	33.3333
OA	49	1	3	0.333333	33.3333
OA	50	1	3	0.333333	33.3333
OA	51	1	3	0.333333	33.3333
OA	52	1	3	0.333333	33.3333
OA	53	0	3	0	0
OA	54	0	3	0	0
OA	55	1	3	0.333333	33.3333
OA	56	0	3	0	0
OA	57	0	3	0	0
OA	58	0	3	0	0
OA	59	0	3	0	0
OA	60	0	3	0	0
OA	61	0	3	0	0
OA	62	0	3	0	0
OA	63	0	3	0	0
OA	64	0	3	0	0
OA	65	0	3	0	0
OA	66	0	3	0	0
OA	67	0	3	0	0
OA	68	0	3	0	0
OA	69	0	3	0	0
OA	70	0	3	0	0
OA	71	0	3	0	0
OA	72	0	3	0	0
OA	73	0	3	0	0
OA	74	0	3	0	0
OA	75	0	3	0	0
OA	76	0	3	0	0
OA	77	0	3	0	0
OA	78	0	3	0	0
OA	79	0	3	0	0
OA	80	0	3	0	0
OA	81	0	3	0	0
OA	82	0	3	0	0
OA	83	0	3	0	0
OA	84	0	3	0	0
OA	85	0	3	0	0
OA	86	0	3	0	0
OA	87	0	3	0	0
OA	88	0	3	0	0
OA	89	0	3	0	0
OA	90	0	3	0	0
OA	91	0	3	0	0
OA	92	0	3	0	0
OA	93	0	3	0	0
OA	94	0	3	0	0
OA	95	0	3	0	0
OA	96	0	3	0	0
OA	97	0	3	0	0
OA	98	0	3	0	0
OA	99	0	3	0	0
OA	100	0	3	0	0
OA	101	0	3	0	0
OA	102	0	3	0	0
OA	103	0	3	0	0
OA	104	1	3	0.333333	33.3333
OA	105	0	3	0	0
OA	106	0	3	0	0
OA	107	0	3	0	0
OA	108	0	3	0	0
OA	109	0	3	0	0
OA	110	0	3	0	0
OA	111	0	3	0	0
OA	112	0	3	0	0
OA	113	0	3	0	0
OA	114	0	3	0	0
OA	115	0	3	0	0
OA	116	0	3	0	0
OA	117	0	3	0	0
OA	118	0	3	0	0
OA	119	0	3	0	0
OA	120	0	3	0	0
OA	121	1	3	0.333333	33.3333
OA	122	2	3	0.666667	66.6667
OA	123	0	3	0	0
OA	124	2	3	0.666667	66.6667
OA	125	2	3	0.666667	66.6667
OA	126	2	3	0.666667	66.6667
OA	127	2	3	0.666667	66.6667
OA	128	2	3	0.666667	66.6667
OA	129	1	3	0.333333	33.3333
OA	130	1	3	0.333333	33.3333
OA	131	0	3	0	0
OA	132	1	3	0.333333	33.3333
OA	133	1	3	0.333333	33.3333
OA	134	0	3	0	0
OA	135	0	3	0	0
OA	136	0	3	0	0
OA	137	1	3	0.333333	33.3333
OA	138	1	3	0.333333	33.3333
OA	139	1	3	0.333333	33.3333
OA	140	1	3	0.333333	33.3333
OA	141	1	3	0.333333	33.3333
OA	142	0	3	0	0
OA	143	1	3	0.333333	33.3333
OA	144	0	3	0	0
OA	145	1	3	0.333333	33.3333
OA	146	0	3	0	0
OA	147	0	3	0	0
OA	148	0	3	0	0
OA	149	0	3	0	0
OA	150	0	3	0	0
		37	450	8.22222
				Promedio	8.22222
				Desv	18.0878

## Sheet: disk_haust
Treat	field	estruc_by_field	infection point_by_field	haust_by_field	%haustorium
OA	1	0	3	0	0
OA	2	0	3	0	0
OA	3	0	3	0	0
OA	4	0	3	0	0
OA	5	0	3	0	0
OA	6	0	3	0	0
OA	7	0	3	0	0
OA	8	0	3	0	0
OA	9	0	3	0	0
OA	10	0	3	0	0
OA	11	0	3	0	0
OA	12	0	3	0	0
OA	13	0	3	0	0
OA	14	0	3	0	0
OA	15	0	3	0	0
OA	16	0	3	0	0
OA	17	0	3	0	0
OA	18	0	3	0	0
OA	19	0	3	0	0
OA	20	0	3	0	0
OA	21	0	3	0	0
OA	22	0	3	0	0
OA	23	0	3	0	0
OA	24	0	3	0	0
OA	25	0	3	0	0
OA	26	0	3	0	0
OA	27	0	3	0	0
OA	28	0	3	0	0
OA	29	0	3	0	0
OA	30	0	3	0	0
OA	31	0	3	0	0
OA	32	2	3	0.666667	66.6667
OA	33	0	3	0	0
OA	34	1	3	0.333333	33.3333
OA	35	0	3	0	0
OA	36	0	3	0	0
OA	37	0	3	0	0
OA	38	1	3	0.333333	33.3333
OA	39	0	3	0	0
OA	40	0	3	0	0
OA	41	0	3	0	0
OA	42	0	3	0	0
OA	43	0	3	0	0
OA	44	0	3	0	0
OA	45	0	3	0	0
OA	46	0	3	0	0
OA	47	2	3	0.666667	66.6667
OA	48	1	3	0.333333	33.3333
OA	49	1	3	0.333333	33.3333
OA	50	1	3	0.333333	33.3333
OA	51	1	3	0.333333	33.3333
OA	52	1	3	0.333333	33.3333
OA	53	0	3	0	0
OA	54	0	3	0	0
OA	55	1	3	0.333333	33.3333
OA	56	0	3	0	0
OA	57	0	3	0	0
OA	58	0	3	0	0
OA	59	0	3	0	0
OA	60	0	3	0	0
OA	61	0	3	0	0
OA	62	0	3	0	0
OA	63	0	3	0	0
OA	64	0	3	0	0
OA	65	0	3	0	0
OA	66	0	3	0	0
OA	67	0	3	0	0
OA	68	0	3	0	0
OA	69	0	3	0	0
OA	70	0	3	0	0
OA	71	0	3	0	0
OA	72	0	3	0	0
OA	73	0	3	0	0
OA	74	0	3	0	0
OA	75	0	3	0	0
OA	76	0	3	0	0
OA	77	0	3	0	0
OA	78	0	3	0	0
OA	79	0	3	0	0
OA	80	0	3	0	0
OA	81	0	3	0	0
OA	82	0	3	0	0
OA	83	0	3	0	0
OA	84	0	3	0	0
OA	85	0	3	0	0
OA	86	0	3	0	0
OA	87	0	3	0	0
OA	88	0	3	0	0
OA	89	0	3	0	0
OA	90	0	3	0	0
OA	91	0	3	0	0
OA	92	0	3	0	0
OA	93	0	3	0	0
OA	94	0	3	0	0
OA	95	0	3	0	0
OA	96	0	3	0	0
OA	97	0	3	0	0
OA	98	0	3	0	0
OA	99	0	3	0	0
OA	100	0	3	0	0
OA	101	0	3	0	0
OA	102	0	3	0	0
OA	103	0	3	0	0
OA	104	1	3	0.333333	33.3333
OA	105	0	3	0	0
OA	106	0	3	0	0
OA	107	0	3	0	0
OA	108	0	3	0	0
OA	109	0	3	0	0
OA	110	0	3	0	0
OA	111	0	3	0	0
OA	112	0	3	0	0
OA	113	0	3	0	0
OA	114	0	3	0	0
OA	115	0	3	0	0
OA	116	0	3	0	0
OA	117	0	3	0	0
OA	118	0	3	0	0
OA	119	0	3	0	0
OA	120	0	3	0	0
OA	121	1	3	0.333333	33.3333
OA	122	2	3	0.666667	66.6667
OA	123	0	3	0	0
OA	124	2	3	0.666667	66.6667
OA	125	2	3	0.666667	66.6667
OA	126	2	3	0.666667	66.6667
OA	127	2	3	0.666667	66.6667
OA	128	2	3	0.666667	66.6667
OA	129	1	3	0.333333	33.3333
OA	130	1	3	0.333333	33.3333
OA	131	0	3	0	0
OA	132	1	3	0.333333	33.3333
OA	133	1	3	0.333333	33.3333
OA	134	0	3	0	0
OA	135	0	3	0	0
OA	136	0	3	0	0
OA	137	1	3	0.333333	33.3333
OA	138	1	3	0.333333	33.3333
OA	139	1	3	0.333333	33.3333
OA	140	1	3	0.333333	33.3333
OA	141	1	3	0.333333	33.3333
OA	142	0	3	0	0
OA	143	1	3	0.333333	33.3333
OA	144	0	3	0	0
OA	145	1	3	0.333333	33.3333
OA	146	0	3	0	0
OA	147	0	3	0	0
OA	148	0	3	0	0
OA	149	0	3	0	0
OA	150	0	3	0	0
G	1	0	3	0	0
G	2	0	3	0	0
G	3	0	3	0	0
G	4	1	3	0.333333	33.3333
G	5	1	3	0.333333	33.3333
G	6	2	3	0.666667	66.6667
G	7	2	3	0.666667	66.6667
G	8	1	3	0.333333	33.3333
G	9	1	3	0.333333	33.3333
G	10	0	3	0	0
G	11	1	3	0.333333	33.3333
G	12	2	3	0.666667	66.6667
G	13	0	3	0	0
G	14	1	3	0.333333	33.3333
G	15	0	3	0	0
G	16	0	3	0	0
G	17	3	3	1	100
G	18	3	3	1	100
G	19	3	3	1	100
G	20	2	3	0.666667	66.6667
G	21	1	3	0.333333	33.3333
G	22	4	3	1.33333	133.333
G	23	3	3	1	100
G	24	2	3	0.666667	66.6667
G	25	2	3	0.666667	66.6667
G	26	4	3	1.33333	133.333
G	27	4	3	1.33333	133.333
G	28	2	3	0.666667	66.6667
G	29	3	3	1	100
G	30	3	3	1	100
G	31	1	3	0.333333	33.3333
G	32	0	3	0	0
G	33	1	3	0.333333	33.3333
G	34	3	3	1	100
G	35	2	3	0.666667	66.6667
G	36	1	3	0.333333	33.3333
G	37	2	3	0.666667	66.6667
G	38	3	3	1	100
G	39	1	3	0.333333	33.3333
G	40	2	3	0.666667	66.6667
G	41	2	3	0.666667	66.6667
G	42	2	3	0.666667	66.6667
G	43	2	3	0.666667	66.6667
G	44	0	3	0	0
G	45	1	3	0.333333	33.3333
G	46	0	3	0	0
G	47	1	3	0.333333	33.3333
G	48	2	3	0.666667	66.6667
G	49	3	3	1	100
G	50	3	3	1	100
G	51	3	3	1	100
G	52	0	3	0	0
G	53	1	3	0.333333	33.3333
G	54	2	3	0.666667	66.6667
G	55	2	3	0.666667	66.6667
G	56	2	3	0.666667	66.6667
G	57	4	3	1.33333	133.333
G	58	2	3	0.666667	66.6667
G	59	3	3	1	100
G	60	0	3	0	0
G	61	0	3	0	0
G	62	0	3	0	0
G	63	0	3	0	0
G	64	1	3	0.333333	33.3333
G	65	1	3	0.333333	33.3333
G	66	1	3	0.333333	33.3333
G	67	1	3	0.333333	33.3333
G	68	2	3	0.666667	66.6667
G	69	2	3	0.666667	66.6667
G	70	4	3	1.33333	133.333
G	71	1	3	0.333333	33.3333
G	72	2	3	0.666667	66.6667
G	73	3	3	1	100
G	74	0	3	0	0
G	75	2	3	0.666667	66.6667
G	76	1	3	0.333333	33.3333
G	77	1	3	0.333333	33.3333
G	78	2	3	0.666667	66.6667
G	79	3	3	1	100
G	80	0	3	0	0
G	81	0	3	0	0
G	82	2	3	0.666667	66.6667
G	83	1	3	0.333333	33.3333
G	84	1	3	0.333333	33.3333
G	85	1	3	0.333333	33.3333
G	86	1	3	0.333333	33.3333
G	87	1	3	0.333333	33.3333
G	88	1	3	0.333333	33.3333
G	89	3	3	1	100
G	90	2	3	0.666667	66.6667
G	91	0	3	0	0
G	92	0	3	0	0
G	93	0	3	0	0
G	94	0	3	0	0
G	95	0	3	0	0
G	96	0	3	0	0
G	97	1	3	0.333333	33.3333
G	98	2	3	0.666667	66.6667
G	99	1	3	0.333333	33.3333
G	100	2	3	0.666667	66.6667
G	101	1	3	0.333333	33.3333
G	102	2	3	0.666667	66.6667
G	103	3	3	1	100
G	104	2	3	0.666667	66.6667
G	105	1	3	0.333333	33.3333
G	106	1	3	0.333333	33.3333
G	107	1	3	0.333333	33.3333
G	108	2	3	0.666667	66.6667
G	109	2	3	0.666667	66.6667
G	110	2	3	0.666667	66.6667
G	111	1	3	0.333333	33.3333
G	112	2	3	0.666667	66.6667
G	113	2	3	0.666667	66.6667
G	114	2	3	0.666667	66.6667
G	115	1	3	0.333333	33.3333
G	116	1	3	0.333333	33.3333
G	117	1	3	0.333333	33.3333
G	118	0	3	0	0
G	119	2	3	0.666667	66.6667
G	120	0	3	0	0
G	121	1	3	0.333333	33.3333
G	122	0	3	0	0
G	123	1	3	0.333333	33.3333
G	124	0	3	0	0
G	125	2	3	0.666667	66.6667
G	126	0	3	0	0
G	127	3	3	1	100
G	128	1	3	0.333333	33.3333
G	129	3	3	1	100
G	130	2	3	0.666667	66.6667
G	131	2	3	0.666667	66.6667
G	132	4	3	1.33333	133.333
G	133	2	3	0.666667	66.6667
G	134	4	3	1.33333	133.333
G	135	2	3	0.666667	66.6667
G	136	2	3	0.666667	66.6667
G	137	2	3	0.666667	66.6667
G	138	1	3	0.333333	33.3333
G	139	3	3	1	100
G	140	3	3	1	100
G	141	4	3	1.33333	133.333
G	142	3	3	1	100
G	143	3	3	1	100
G	144	4	3	1.33333	133.333
G	145	3	3	1	100
G	146	2	3	0.666667	66.6667
G	147	2	3	0.666667	66.6667
G	148	1	3	0.333333	33.3333
G	149	2	3	0.666667	66.6667
G	150	1	3	0.333333	33.3333

## Sheet: disk_germ_120hai
cultivar	spores	germ	apresorium	% germ	%apresorium
Garnica	25	9	5	36	55.5556
Garnica	9	4	2	44.4444	50
Garnica	15	6	3	40	50
Oro Azteca	15	6	3	40	50
Oro Azteca	20	6	3	30	50
Oro Azteca	16	7	3	43.75	42.8571

## Sheet: disk_germ_24hai
cultivar	spores	germ	apresorium	% germ	%apresorium	hai
Garnica	25	14	10	56	71.4286	24
Garnica	25	10	4	40	40	24
Garnica	25	12	5	48	41.6667	24
Garnica	25	15	8	60	53.3333	24
Garnica	25	14	7	56	50	24
Oro Azteca	25	15	8	60	53.3333	24
Oro Azteca	25	12	4	48	33.3333	24
Oro Azteca	25	11	5	44	45.4545	24
Oro Azteca	25	11	4	44	36.3636	24
Oro Azteca	25	12	6	48	50	24
