# Supplementary material for: Prehaustorial local resistance to coffee leaf rust in a Mexican cultivar involves expression of salicylic acid-responsive genes
Source: PeerJ. 2020 Jan 22;8:e8345. doi: 10.7717/peerj.8345 (PMC6982411; doi:10.7717/peerj.8345)
Supplement: Data S2 [file peerj-08-8345-s002.xlsx]

## Sheet: -DCt genes Hv
Condition	Gen	Replicate	Ct	Efficiency	Ct gen*Efficiency	Ct Ubiquitin	Efficiency	Ct Ubiquitin*Efficiency	-DCt
G0	40s-Rib Hv	1	28.3612	2.36368	67.037	31.8408	1.03935	33.0938	33.9432
G0	40s-Rib Hv	2	28.8782	2.36368	68.2588	31.8408	1.03935	33.0938	35.165
G0	40s-Rib Hv	3	28.7052	2.36368	67.8499	31.8408	1.03935	33.0938	34.7562
G0	40s-Rib Hv	4	28.9793	2.36368	68.4978	31.8408	1.03935	33.0938	35.4041
G24-	40s-Rib Hv	1	28.6545	2.36368	67.7302	32.7086	1.03935	33.9958	33.7344
G24-	40s-Rib Hv	2	28.9778	2.36368	68.4942	32.7086	1.03935	33.9958	34.4984
G24-	40s-Rib Hv	3	28.8673	2.36368	68.2331	32.7086	1.03935	33.9958	34.2373
G24-	40s-Rib Hv	4	28.9455	2.36368	68.418	32.7086	1.03935	33.9958	34.4223
G24+	40s-Rib Hv	1	26.8159	2.36368	63.3841	30.733	1.03935	31.9424	31.4417
G24+	40s-Rib Hv	2	26.7977	2.36368	63.3412	30.733	1.03935	31.9424	31.3987
G24+	40s-Rib Hv	3	26.901	2.36368	63.5854	30.733	1.03935	31.9424	31.643
G24+	40s-Rib Hv	4	26.8482	2.36368	63.4606	30.733	1.03935	31.9424	31.5182
G72-	40s-Rib Hv	1	29.857	2.36368	70.5725	31.4272	1.03935	32.6639	37.9087
G72-	40s-Rib Hv	2	30.2887	2.36368	71.5929	31.4272	1.03935	32.6639	38.9291
G72-	40s-Rib Hv	3	29.8302	2.36368	70.509	31.4272	1.03935	32.6639	37.8451
G72-	40s-Rib Hv	4	30.3357	2.36368	71.7041	31.4272	1.03935	32.6639	39.0402
G72+	40s-Rib Hv	1	28.8349	2.36368	68.1566	30.758	1.03935	31.9684	36.1882
G72+	40s-Rib Hv	2	28.8822	2.36368	68.2683	30.758	1.03935	31.9684	36.2998
G72+	40s-Rib Hv	3	28.9211	2.36368	68.3602	30.758	1.03935	31.9684	36.3918
G72+	40s-Rib Hv	4	28.8175	2.36368	68.1155	30.758	1.03935	31.9684	36.147
OA0	40s-Rib Hv	1	29.3007	2.36368	69.2575	30.1066	1.03935	31.2914	37.9661
OA0	40s-Rib Hv	2	29.3044	2.36368	69.2664	30.1066	1.03935	31.2914	37.975
OA0	40s-Rib Hv	3	29.3629	2.36368	69.4045	30.1066	1.03935	31.2914	38.1131
OA0	40s-Rib Hv	4	29.2202	2.36368	69.0671	30.1066	1.03935	31.2914	37.7758
OA24-	40s-Rib Hv	1	28.6545	2.36368	67.7302	33.0076	1.03935	34.3065	33.4237
OA24-	40s-Rib Hv	2	28.9778	2.36368	68.4942	33.0076	1.03935	34.3065	34.1877
OA24-	40s-Rib Hv	3	28.8673	2.36368	68.2331	33.0076	1.03935	34.3065	33.9266
OA24-	40s-Rib Hv	4	28.9455	2.36368	68.418	33.0076	1.03935	34.3065	34.1115
OA24+	40s-Rib Hv	1	28.7602	2.36368	67.9799	30.4233	1.03935	31.6205	36.3594
OA24+	40s-Rib Hv	2	28.8871	2.36368	68.28	30.4233	1.03935	31.6205	36.6595
OA24+	40s-Rib Hv	3	28.8306	2.36368	68.1465	30.4233	1.03935	31.6205	36.526
OA24+	40s-Rib Hv	4	28.826	2.36368	68.1355	30.4233	1.03935	31.6205	36.515
OA72-	40s-Rib Hv	1	29.0269	2.36368	68.6104	31.1172	1.03935	32.3417	36.2687
OA72-	40s-Rib Hv	2	29.0282	2.36368	68.6135	31.1172	1.03935	32.3417	36.2719
OA72-	40s-Rib Hv	3	29.8186	2.36368	70.4816	31.1172	1.03935	32.3417	38.1399
OA72-	40s-Rib Hv	4	28.9765	2.36368	68.4912	31.1172	1.03935	32.3417	36.1495
OA72+	40s-Rib Hv	1	30.5406	2.36368	72.1882	34.2454	1.03935	35.593	36.5951
OA72+	40s-Rib Hv	2	30.883	2.36368	72.9976	34.2454	1.03935	35.593	37.4045
OA72+	40s-Rib Hv	3	30.5307	2.36368	72.1649	34.2454	1.03935	35.593	36.5718
OA72+	40s-Rib Hv	4	30.373	2.36368	71.792	34.2454	1.03935	35.593	36.199

## Sheet: -DDCT Hv 0control
Condition	Gen	Replicate	-DCt gene	-DCt Control	-DDCt gen	2^-DDCtgen	Mean 2^-DDCt	SD 2^-DDCt	SE 2^-DDCt
G24-	40s-Rib Hv	1	33.7344	33.9432	-0.20879	1.15572	1.5377	0.34184	0.17092
G24-	40s-Rib Hv	2	34.4984	35.165	-0.666592	1.58732
G24-	40s-Rib Hv	3	34.2373	34.7562	-0.518839	1.4328
G24-	40s-Rib Hv	4	34.4223	35.4041	-0.981817	1.97495
G24+	40s-Rib Hv	1	31.4417	33.9432	-2.5015	5.66274	10.6765	4.26942	2.13471
G24+	40s-Rib Hv	2	31.3987	35.165	-3.76629	13.6071
G24+	40s-Rib Hv	3	31.643	34.7562	-3.1132	8.653
G24+	40s-Rib Hv	4	31.5182	35.4041	-3.88587	14.783
G72-	40s-Rib Hv	1	37.9087	33.9432	3.96546	0.0640145	0.0838933	0.0234089	0.0117044
G72-	40s-Rib Hv	2	38.9291	35.165	3.76406	0.0736049
G72-	40s-Rib Hv	3	37.8451	34.7562	3.08899	0.117523
G72-	40s-Rib Hv	4	39.0402	35.4041	3.6361	0.0804313
G72+	40s-Rib Hv	1	36.1882	33.9432	2.24498	0.210957	0.396424	0.167208	0.0836041
G72+	40s-Rib Hv	2	36.2998	35.165	1.13483	0.455389
G72+	40s-Rib Hv	3	36.3918	34.7562	1.63561	0.321835
G72+	40s-Rib Hv	4	36.147	35.4041	0.742954	0.597515
OA24-	40s-Rib Hv	1	33.4237	37.9661	-4.54247	23.3034	16.9993	4.83286	2.41643
OA24-	40s-Rib Hv	2	34.1877	37.975	-3.78731	13.8068
OA24-	40s-Rib Hv	3	33.9266	38.1131	-4.18658	18.209
OA24-	40s-Rib Hv	4	34.1115	37.7758	-3.66426	12.678
OA24+	40s-Rib Hv	1	36.3594	37.9661	-1.6067	3.04554	2.73381	0.338852	0.169426
OA24+	40s-Rib Hv	2	36.6595	37.975	-1.31546	2.48882
OA24+	40s-Rib Hv	3	36.526	38.1131	-1.58718	3.00462
OA24+	40s-Rib Hv	4	36.515	37.7758	-1.26079	2.39628
OA72-	40s-Rib Hv	1	36.2687	37.9661	-1.69743	3.24322	2.642	1.10957	0.554787
OA72-	40s-Rib Hv	2	36.2719	37.975	-1.70311	3.25602
OA72-	40s-Rib Hv	3	38.1399	38.1131	0.0267521	0.981628
OA72-	40s-Rib Hv	4	36.1495	37.7758	-1.62627	3.08713
OA72+	40s-Rib Hv	1	36.5951	37.9661	-1.37098	2.58647	2.49124	0.692652	0.346326
OA72+	40s-Rib Hv	2	37.4045	37.975	-0.570429	1.48496
OA72+	40s-Rib Hv	3	36.5718	38.1131	-1.54128	2.91053
OA72+	40s-Rib Hv	4	36.199	37.7758	-1.57677	2.98301

## Sheet: -DDCt Hv Control-
Condition	Gen	Replicate	-DCt gene	-DCt Control	-DDCt gen	2^-DDCtgen	Mean 2^-DDCt	SD 2^-DDCt	SE 2^-DDCt
G24+	40s-Rib Hv	1	31.4417	33.7344	-2.29271	4.89976	6.74915	1.61144	0.805721
G24+	40s-Rib Hv	2	31.3987	34.4984	-3.09969	8.57237
G24+	40s-Rib Hv	3	31.643	34.2373	-2.59436	6.03921
G24+	40s-Rib Hv	4	31.5182	34.4223	-2.90405	7.48524
G72+	40s-Rib Hv	1	36.1882	37.9087	-1.72048	3.29546	4.91244	2.25813	1.12907
G72+	40s-Rib Hv	2	36.2998	38.9291	-2.62923	6.18694
G72+	40s-Rib Hv	3	36.3918	37.8451	-1.45339	2.7385
G72+	40s-Rib Hv	4	36.147	39.0402	-2.89315	7.42888
OA24+	40s-Rib Hv	1	36.3594	33.4237	2.93577	0.130691	0.166242	0.0256923	0.0128462
OA24+	40s-Rib Hv	2	36.6595	34.1877	2.47185	0.18026
OA24+	40s-Rib Hv	3	36.526	33.9266	2.59939	0.165008
OA24+	40s-Rib Hv	4	36.515	34.1115	2.40347	0.18901
OA72+	40s-Rib Hv	1	36.5951	36.2687	0.326443	0.7975	1.29621	1.13259	0.566296
OA72+	40s-Rib Hv	2	37.4045	36.2719	1.13268	0.456068
OA72+	40s-Rib Hv	3	36.5718	38.1399	-1.56803	2.96501
OA72+	40s-Rib Hv	4	36.199	36.1495	0.0494989	0.966272
