# Supplementary material for: Prehaustorial local resistance to coffee leaf rust in a Mexican cultivar involves expression of salicylic acid-responsive genes
Source: PeerJ. 2020 Jan 22;8:e8345. doi: 10.7717/peerj.8345 (PMC6982411; doi:10.7717/peerj.8345)
Supplement: Data S3 [file peerj-08-8345-s003.xlsx]

## Sheet: Genes_Target
Sample	Cultivar	Replicate	gene	Ct gen	Ct mean	Ct SD	Ct CV(%)	CtSE
24h-	G	1	PR1	28.3137	28.4927	0.142234	0.499195	0.0711171
24h-	G	2	PR1	28.5891
24h-	G	3	PR1	28.6233
24h-	G	4	PR1	28.4448
24h-	G	1	PR5	21.5558	21.4816	0.0498328	0.231979	0.0249164
24h-	G	2	PR5	21.4491
24h-	G	3	PR5	21.4572
24h-	G	4	PR5	21.4644
24h-	G	1	LRR	28.0646	27.9438	0.096877	0.346685	0.0484385
24h-	G	2	LRR	27.9132
24h-	G	3	LRR	27.9642
24h-	G	4	LRR	27.8332
24h-	G	1	NDR1	22.1215	22.0885	0.0508202	0.230076	0.0254101
24h-	G	2	NDR1	22.1334
24h-	G	3	NDR1	22.0213
24h-	G	4	NDR1	22.0777
24h-	G	1	NPR1	20.898	20.8722	0.0357993	0.171516	0.0178996
24h-	G	2	NPR1	20.8668
24h-	G	3	NPR1	20.8236
24h-	G	4	NPR1	20.9003
24h+	G	1	PR1	28.9545	28.9064	0.0822662	0.284595	0.0411331
24h+	G	2	PR1	28.7902
24h+	G	3	PR1	28.9734
24h+	G	4	PR1	28.9075
24h+	G	1	PR5	24.891	24.785	0.131668	0.531241	0.0658341
24h+	G	2	PR5	24.8442
24h+	G	3	PR5	24.8112
24h+	G	4	PR5	24.5937
24h+	G	1	LRR	28.1568	27.993	0.11264	0.402388	0.0563201
24h+	G	2	LRR	27.9461
24h+	G	3	LRR	27.9014
24h+	G	4	LRR	27.9675
24h+	G	1	NDR1	21.0265	20.947	0.0569445	0.27185	0.0284722
24h+	G	2	NDR1	20.9441
24h+	G	3	NDR1	20.8934
24h+	G	4	NDR1	20.924
24h+	G	1	NPR1	18.781	18.7174	0.0884432	0.472518	0.0442216
24h+	G	2	NPR1	18.6621
24h+	G	3	NPR1	18.623
24h+	G	4	NPR1	18.8037
72h-	G	1	PR1	24.3249	24.2941	0.062762	0.258343	0.031381
72h-	G	2	PR1	24.3576
72h-	G	3	PR1	24.2124
72h-	G	4	PR1	24.2815
72h-	G	1	PR5	23.9865	23.9361	0.0695405	0.290525	0.0347702
72h-	G	2	PR5	23.9777
72h-	G	3	PR5	23.9449
72h-	G	4	PR5	23.8353
72h-	G	1	LRR	29.262	29.1108	0.127788	0.438971	0.063894
72h-	G	2	LRR	29.0941
72h-	G	3	LRR	29.1352
72h-	G	4	LRR	28.9519
72h-	G	1	NDR1	24.8397	24.8403	0.0498909	0.200846	0.0249454
72h-	G	2	NDR1	24.9084
72h-	G	3	NDR1	24.79
72h-	G	4	NDR1	24.8231
72h-	G	1	NPR1	19.9479	19.784	0.138135	0.698219	0.0690677
72h-	G	2	NPR1	19.8487
72h-	G	3	NPR1	19.6652
72h-	G	4	NPR1	19.6741
72h+	G	1	PR1	21.8607	21.7435	0.152007	0.699091	0.0760033
72h+	G	2	PR1	21.8669
72h+	G	3	PR1	21.5477
72h+	G	4	PR1	21.6987
72h+	G	1	PR5	19.5232	19.3274	0.181664	0.939932	0.090832
72h+	G	2	PR5	19.4339
72h+	G	3	PR5	19.2187
72h+	G	4	PR5	19.1337
72h+	G	1	LRR	28.116	27.8624	0.191226	0.686324	0.0956132
72h+	G	2	LRR	27.9038
72h+	G	3	LRR	27.7056
72h+	G	4	LRR	27.7241
72h+	G	1	NDR1	18.8916	18.8364	0.0450853	0.239352	0.0225426
72h+	G	2	NDR1	18.8547
72h+	G	3	NDR1	18.8018
72h+	G	4	NDR1	18.7975
72h+	G	1	NPR1	18.8047	18.7856	0.0767532	0.408575	0.0383766
72h+	G	2	NPR1	18.8819
72h+	G	3	NPR1	18.7541
72h+	G	4	NPR1	18.7017
24h-	OA	1	PR1	28.3137	28.4927	0.142234	0.499195	0.0711171
24h-	OA	2	PR1	28.5891
24h-	OA	3	PR1	28.6233
24h-	OA	4	PR1	28.4448
24h-	OA	1	PR5	21.5558	21.4816	0.0498328	0.231979	0.0249164
24h-	OA	2	PR5	21.4491
24h-	OA	3	PR5	21.4572
24h-	OA	4	PR5	21.4644
24h-	OA	1	LRR	28.0646	27.9438	0.096877	0.346685	0.0484385
24h-	OA	2	LRR	27.9132
24h-	OA	3	LRR	27.9642
24h-	OA	4	LRR	27.8332
24h-	OA	1	NDR1	22.1215	22.0885	0.0508202	0.230076	0.0254101
24h-	OA	2	NDR1	22.1334
24h-	OA	3	NDR1	22.0213
24h-	OA	4	NDR1	22.0777
24h-	OA	1	NPR1	20.898	20.8722	0.0357993	0.171516	0.0178996
24h-	OA	2	NPR1	20.8668
24h-	OA	3	NPR1	20.8236
24h-	OA	4	NPR1	20.9003
24h+	OA	1	PR1	26.3948	26.4559	0.197886	0.747985	0.0989432
24h+	OA	2	PR1	26.7421
24h+	OA	3	PR1	26.4004
24h+	OA	4	PR1	26.2864
24h+	OA	1	PR5	22.2733	22.1841	0.103892	0.468316	0.0519459
24h+	OA	2	PR5	22.2362
24h+	OA	3	PR5	22.1903
24h+	OA	4	PR5	22.0369
24h+	OA	1	LRR	29.0172	28.8153	0.200277	0.695037	0.11563
24h+	OA	2	LRR	28.8121
24h+	OA	4	LRR	28.6166
24h+	OA	1	NDR1	21.9053	21.9138	0.0218694	0.0997976	0.0109347
24h+	OA	2	NDR1	21.9331
24h+	OA	3	NDR1	21.8868
24h+	OA	4	NDR1	21.9301
24h+	OA	1	NPR1	19.8368	19.8132	0.0588707	0.297128	0.0294353
24h+	OA	2	NPR1	19.8851
24h+	OA	3	NPR1	19.7733
24h+	OA	4	NPR1	19.7577
72h-	OA	1	PR1	20.9709	20.9596	0.0537609	0.256498	0.0268805
72h-	OA	2	PR1	20.9611
72h-	OA	3	PR1	20.8881
72h-	OA	4	PR1	21.0181
72h-	OA	1	PR5	22.6709	22.6189	0.0397724	0.175837	0.0198862
72h-	OA	2	PR5	22.6167
72h-	OA	3	PR5	22.6141
72h-	OA	4	PR5	22.574
72h-	OA	1	LRR	28.0315	28.0428	0.0674195	0.240417	0.0337098
72h-	OA	2	LRR	28.0903
72h-	OA	3	LRR	27.9519
72h-	OA	4	LRR	28.0974
72h-	OA	1	NDR1	24.6807	24.6646	0.0427067	0.17315	0.0213534
72h-	OA	2	NDR1	24.7071
72h-	OA	3	NDR1	24.6642
72h-	OA	4	NDR1	24.6063
72h-	OA	1	NPR1	20.4186	20.3155	0.0930005	0.457781	0.0465003
72h-	OA	2	NPR1	20.1942
72h-	OA	3	NPR1	20.3393
72h-	OA	4	NPR1	20.31
72h+	OA	1	PR1	21.2467	21.106	0.112243	0.531808	0.0561217
72h+	OA	2	PR1	21.1334
72h+	OA	3	PR1	21.0616
72h+	OA	4	PR1	20.9824
72h+	OA	1	PR5	22.9299	22.8718	0.101415	0.443406	0.0507076
72h+	OA	2	PR5	22.8997
72h+	OA	3	PR5	22.9362
72h+	OA	4	PR5	22.7216
72h+	OA	1	LRR	32.3592	32.088	0.271606	0.846441	0.135803
72h+	OA	2	LRR	32.2816
72h+	OA	3	LRR	31.8894
72h+	OA	4	LRR	31.8218
72h+	OA	1	NDR1	19.9657	19.9529	0.0385573	0.193241	0.0192786
72h+	OA	2	NDR1	19.9671
72h+	OA	3	NDR1	19.9826
72h+	OA	4	NDR1	19.8962
72h+	OA	1	NPR1	19.1094	18.8811	0.153182	0.811293	0.0765908
72h+	OA	2	NPR1	18.8282
72h+	OA	3	NPR1	18.7856
72h+	OA	4	NPR1	18.8014

## Sheet: Reference_Gene
Sample	Cultivar	Replicate	gene	Ct gen	Ct mean	Ct SD	Ct CV(%)
24h	G-	1	Ubiq	32.6985	32.7086	0.669433	2.04666
24h	G-	2	Ubiq	33.4155
24h	G-	3	Ubiq	32.9088
24h	G-	4	Ubiq	31.8116
24h	G+	1	Ubiq	30.4598	30.733	0.302752	0.985101
24h	G+	2	Ubiq	30.6808
24h	G+	3	Ubiq	31.0585
72h	G-	1	Ubiq	32.0178	31.4272	0.456307	1.45195
72h	G-	2	Ubiq	31.3961
72h	G-	3	Ubiq	31.3905
72h	G-	4	Ubiq	30.9042
72h	G+	1	Ubiq	30.2777	30.758	0.437815	1.42342
72h	G+	2	Ubiq	30.8616
72h	G+	3	Ubiq	31.1348
24h	OA-	1	Ubiq	32.6985	33.0076	0.368546	1.11655
24h	OA-	2	Ubiq	33.4155
24h	OA-	3	Ubiq	32.9088
24h	OA+	2	Ubiq	31.0956	30.4233	1.56068	5.12988
24h	OA+	3	Ubiq	31.5352
24h	OA+	4	Ubiq	28.6392
72h	OA-	1	Ubiq	31.095	31.1172	0.162375	0.521817
72h	OA-	2	Ubiq	30.967
72h	OA-	3	Ubiq	31.2895
72h	OA+	1	Ubiq	34.5541	34.2454	0.290925	0.849531
72h	OA+	2	Ubiq	34.2058
72h	OA+	3	Ubiq	33.9763

## Sheet: Pfaffl_Model_Mean
Sample	Cultivar	gene	Ct mean	Ct SD	Ct CV(%)	Efficiency			Gen	HAI	Garnica	Oro Azteca	Control
24h-	G	PR1	28.4927	0.142234	0.499195	1.97295			PR1	24h	0.18471	0.632795	1
24h-	G	PR5	21.4816	0.0498328	0.231979	1.94197			PR5	24h	0.0273144	0.099467	1
24h-	G	LRR	27.9438	0.096877	0.346685	1.88872			LRR	24h	0.237139	0.0910947	1
24h-	G	NDR1	22.0885	0.0508202	0.230076	1.9357			NDR1	24h	0.519993	0.177943	1
24h-	G	NPR1	20.8722	0.0357993	0.171516	1.89134			NPR1	24h	0.965939	0.311368	1
24h-	G	Ubiq	32.7086	0.669433	2.04666	2.03935			PR1	72h	3.51271	8.41304	1
24h+	G	PR1	28.9064	0.0822662	0.284595	1.97295			PR5	72h	13.2235	7.85708	1
24h+	G	PR5	24.785	0.131668	0.531241	1.94197			LRR	72h	1.37305	0.709582	1
24h+	G	LRR	27.993	0.11264	0.402388	1.88872			NDR1	72h	32.7389	208.76	1
24h+	G	NDR1	20.947	0.0569445	0.27185	1.9357			NPR1	72h	1.17283	23.1824	1
24h+	G	NPR1	18.7174	0.0884432	0.472518	1.89134
24h+	G	Ubiq	30.733	0.302752	0.985101	2.03935
72h-	G	PR1	24.2941	0.062762	0.258343	1.97295
72h-	G	PR5	23.9361	0.0695405	0.290525	1.94197
72h-	G	LRR	29.1108	0.127788	0.438971	1.88872
72h-	G	NDR1	24.8403	0.0498909	0.200846	1.9357
72h-	G	NPR1	19.784	0.138135	0.698219	1.89134
72h-	G	Ubiq	31.4272	0.456307	1.45195	2.03935
72h+	G	PR1	21.7435	0.152007	0.699091	1.97295
72h+	G	PR5	19.3274	0.181664	0.939932	1.94197
72h+	G	LRR	27.8624	0.191226	0.686324	1.88872
72h+	G	NDR1	18.8364	0.0450853	0.239352	1.9357
72h+	G	NPR1	18.7856	0.0767532	0.408575	1.89134
72h+	G	Ubiq	30.758	0.437815	1.42342	2.03935
24h-	OA	PR1	28.4927	0.142234	0.499195	1.97295
24h-	OA	PR5	21.4816	0.0498328	0.231979	1.94197
24h-	OA	LRR	27.9438	0.096877	0.346685	1.88872
24h-	OA	NDR1	22.0885	0.0508202	0.230076	1.9357
24h-	OA	NPR1	20.8722	0.0357993	0.171516	1.89134
24h-	OA	Ubiq	33.0076	0.368546	1.11655	2.03935
24h+	OA	PR1	26.4559	0.197886	0.747985	1.97295
24h+	OA	PR5	22.1841	0.103892	0.468316	1.94197
24h+	OA	LRR	28.8153	0.200277	0.695037	1.88872
24h+	OA	NDR1	21.9138	0.0218694	0.0997976	1.9357
24h+	OA	NPR1	19.8132	0.0588707	0.297128	1.89134
24h+	OA	Ubiq	30.4233	1.56068	5.12988	2.03935
72h-	OA	PR1	20.9596	0.0537609	0.256498	1.97295
72h-	OA	PR5	22.6189	0.0397724	0.175837	1.94197
72h-	OA	LRR	28.0428	0.0674195	0.240417	1.88872
72h-	OA	NDR1	24.6646	0.0427067	0.17315	1.9357
72h-	OA	NPR1	20.3155	0.0930005	0.457781	1.89134
72h-	OA	Ubiq	31.1172	0.162375	0.521817	2.03935
72h+	OA	PR1	21.106	0.112243	0.531808	1.97295
72h+	OA	PR5	22.8718	0.101415	0.443406	1.94197
72h+	OA	NPR1	32.088	0.271606	0.846441	1.88872
72h+	OA	LRR	19.9529	0.0385573	0.193241	1.9357
72h+	OA	NDR1	18.8811	0.153182	0.811293	1.89134
72h+	OA	Ubiq	34.2454	0.290925	0.849531	2.03935

## Sheet: Graph_Pfaffl_Model
	PR1	HAI	Control	Garnica	SEG	Oro Azteca	SEOA
		24h	1	0.18471	0.0411331	0.632795	0.0989432
		72h	1	3.51271	0.0760033	8.41304	0.0561217
	PR5	HAI	Control	Garnica	SEG	Oro Azteca	SEOA
		24h	1	0.0273144	0.0658341	0.099467	0.0519459
		72h	1	13.2235	0.090832	7.85708	0.0507076
	NPR1	HAI	Control	Garnica	SEG	Oro Azteca	SEOA
		24h	1	0.965939	0.0442216	0.311368	0.0294353
		72h	1	1.17283	0.0383766	23.1824	0.0765908
	Gen	HAI	Control	Garnica	SEG	Oro Azteca	SEOA
	NDR1	24h	1	0.519993	0.0284722	0.177943	0.0109347
	NDR1	72h	1	32.7389	0.0225426	208.76	0.0192786
	Gen	HAI	Control	Garnica	SEG	Oro Azteca	SEOA
	LRR	24h	1	0.237139	0.0563201	0.0910947	0.0029
	LRR	72h	1	1.37305	0.0956132	0.709582	0.135803
